# Supplementary material for: The Large Variability in Response to Future Climate and Land-Use Changes Among Large- and Medium-Sized Terrestrial Mammals in the Giant Panda Range
Source: Animals (Basel). 2026 Jan 29;16(3):420. doi: 10.3390/ani16030420 (PMC12896507; doi:10.3390/ani16030420)
Supplement: Supplementary file 1 [file animals-16-00420-s001.zip]

Archive with 7 entries (7 files):
- Figure S1. The predicted changes in suitable habitat of the giant panda between current and different future scenarios by the CLIM models..jpg
- Figure S2. The predicted changes in suitable habitat of the giant panda between current and different future scenarios by the LU models..jpg
- Figure S3. The predicted changes in suitable habitat of the Rhesus Macaque between current and different future scenarios by the CLIM models..jpg
- Figure S4. The predicted changes in suitable habitat of the Rhesus Macaque between current and different future scenarios by the LU models..jpg
- Table S1.  The predicted changes in suitable habitat of the 23  large- and medium-sized terrestrial mammals in the giant panda range under di.pdf
- Table S2.  The predicted changes in suitable habitat of the 23  large- and medium-sized terrestrial mammals in the giant panda range under di.pdf
- Table S3.  The predicted changes in suitable habitat of the 23  large- and medium-sized terrestrial mammals in the giant panda range under di.pdf
